# Supplementary material for: When More Means Less: The Prognosis of Recurrent Acute Myocardial Infarctions
Source: J Clin Med. 2021 Dec 15;10(24):5889. doi: 10.3390/jcm10245889 (PMC8706169; doi:10.3390/jcm10245889)
Supplement: Supplementary file 1 [file jcm-10-05889-s001.zip]

Archive with 1 entries (1 files):
- jcm-1489851-supplementary.pdf
